# Supplementary material for: Genome-Wide Association Study and Genomic Prediction for Bacterial Wilt Resistance in Common Bean (Phaseolus vulgaris) Core Collection
Source: Front Genet. 2022 May 31;13:853114. doi: 10.3389/fgene.2022.853114 (PMC9197503; doi:10.3389/fgene.2022.853114)
Supplement: Supplementary file 1 [file DataSheet1.xlsx]

## Sheet: Figure S1.
Supplementary Figure S1. Ring phylogenetic tree of three sub-population by neighbor-joining (NJ) method drawn by GAPIT 3 in USDA 168 common bean germplasm accessions, where PCA=3.

## Sheet: Figure S2.
Figure S2. Linkage disequilibrium (LD) decay over distance for the 168 commonbean accessions.

## Sheet: Figure S3.
Supplementary Figure 3. Distribution of Manhattan plot (left) and QQ-plot (right) of GWAS for resistance to bacterial wilt (BW) isolate B528 based on FarmCPU (top), BLINK (second top), cMLM (second bottom) and TASSEL MLM (Bottom). For Manhattan plot, the x-axis presents for the common bean 11 chromosomes and y-axis for LOD (-log(P-value)) value. For QQ-plot, the x-axis presents LOD (-log(P-value)…

## Sheet: Figure S4.
Supplementary Figure 4. Distribution of Manhattan plot (left) and QQ-plot (right) of GWAS for resistance to bacterial wilt (BW) isolate B557 based on FarmCPU (top), BLINK (second top), cMLM (second bottom) and TASSEL MLM (Bottom). For Manhattan plot, the x-axis presents for the common bean 11 chromosomes and y-axis for LOD (-log(P-value)) value. For QQ-plot, the x-axis presents LOD (-log(P-value)…

## Sheet: Figure S5.
Supplementary Figure 5. Distribution of Manhattan plot (left) and QQ-plot (right) of GWAS for resistance to bacterial wilt (BW) isolate B597 based on FarmCPU (top), BLINK (second top), cMLM (second bottom) and TASSEL MLM (Bottom). For Manhattan plot, the x-axis presents for the common bean 11 chromosomes and y-axis for LOD (-log(P-value)) value. For QQ-plot, the x-axis presents LOD (-log(P-value)…

## Sheet: Figure S6.
Supplementary Figure 6. Genomic prediction of resistance to three bacterial wilt (BW) isolates, B528, B557, and B597 in two SNP sets: all 4568 SNPs and 14 SNP markers by seven GP models, BA, BB, BL, BRR, RF, rrBLUP, and SVM grouped by model.

## Sheet: Figure S7.
Supplementary Figure 7. Genomic prediction (r-value between the GEBV and observed values) for bacterial wilt (BW) resistance, averaged by seven GP models, BA, BB, BL, BRR, FR, rrBLUP, and SVM (left) and averaged by three BW isolates, B528, B557, and B597 (right) in two SNP sets: all 4568 SNPs and 14 SNP markers.
