# Supplementary material for: Genome-Wide Association Study and Genomic Prediction for Bacterial Wilt Resistance in Common Bean (Phaseolus vulgaris) Core Collection
Source: Front Genet. 2022 May 31;13:853114. doi: 10.3389/fgene.2022.853114 (PMC9197503; doi:10.3389/fgene.2022.853114)
Supplement: Supplementary file 2 [file DataSheet2.xlsx]

## Sheet: S1.
Supplementary Table S1. List of accession plant numbers, names, origin, their resistance to three bacterial wilt (BW) isolates, BW_528, BW_557 and BW_597, and cluster in 168 USDA common bean accessions.
PI accession	Accession name	Origin	BW_528	BW_557	BW_597		3-group (cluster)
PI151407	No. 31	Colombia	1	2.58	1.17		Q1
PI207182	G918	Colombia	1	1.25	1		Q1
PI207186	Matahambre Negro	Colombia	3.92	2.08	NA		Q1
PI207322	Hidalgo 48-A	Colombia	1	1.08	1.08		Q1
PI207336	Jalisco 31-1	Colombia	1	1.09	1		Q1
PI207389	Queretaro 7-5	Colombia	3.25	2.42	NA		Q1
PI207420	Guarzo Rojo	Colombia	4	4	NA		Q1
PI207443	Matahambre	Colombia	2.5	2.09	NA		Q1
PI313572	Antioquia 12	Colombia	3.33	1.92	1.92		Q1
PI313608	Cundinamarca 116	Colombia	4	2.67	NA		Q1
PI313636	Santandar del Norte 3	Colombia	4	3.5	NA		Q1
PI415975	CO8530-A-D	Colombia	1.92	2.25	1.82		Q1
PI430167	Frijol fojo	Colombia	1.83	1.75	3		Q1
PI209482	G16837	Costa Rica	1	1.33	1.17		Q1
PI209491	G18800	Costa Rica	1.83	1.92	1.08		Q1
PI308898	Line 7	Costa Rica	3.82	3	NA		Q1
PI309823	Col. No. 23, sel. #3	Costa Rica	1	2.75	2.92		Q1
PI309825	Col. No. 23, sel. #5	Costa Rica	1	2.08	2.67		Q1
PI309827	Col. No. 23, sel. #7	Costa Rica	1	1.17	2		Q1
PI309830	Col. No. 23, sel. #10	Costa Rica	1	1.08	1.67		Q1
PI309857	Col. No. 20670, lot #13	Costa Rica	1	1.33	1.08		Q1
PI309877	Col. No. 20670, lot #33	Costa Rica	4	1.91	3.09		Q1
PI355419	SAM 2670	Ecuador	2.08	1.33	2.09		Q1
PI533577	E7877-A-18	Ecuador	1.83	2.83	1.9		Q1
PI533584	E7934-1	Ecuador	2.67	1.92	2.58		Q1
PI304110	Hondureno Blanco	El Salvador	1.08	1.5	1.17		Q1
PI307791	G1169	El Salvador	3.5	2.5	NA		Q1
PI307820	G1739	El Salvador	2	1.17	1.58		Q1
PI311794	Tineco rojo	El Salvador	3.75	2.75	NA		Q1
PI182000	No. 5	Guatemala	1	1.67	1.17		Q1
PI189016	Kak tsin ubul	Guatemala	3.33	1.75	1.5		Q1
PI189407	Rey Mundo	Guatemala	1	2.08	1.5		Q1
PI200967	G18756	Guatemala	2	1.42	1.08		Q1
PI310660	G1946	Guatemala	1	1.75	1.08		Q1
PI310663	G16286	Guatemala	1.08	1.5	1.83		Q1
PI310668	G1951	Guatemala	1	2.11	2.83		Q1
PI310726	Xucu mama	Guatemala	1.17	1.36	1		Q1
PI310751	G16293	Guatemala	1.4	1.33	1.42		Q1
PI310761	G2022	Guatemala	2.75	3	NA		Q1
PI310778	G2031	Guatemala	1	1.08	1.25		Q1
PI311843	Frijol de gato	Guatemala	1.08	1.17	1.25		Q1
PI451885	NA	Guatemala	1.38	1.33	1.73		Q1
PI451889	NA	Guatemala	1	1.17	1		Q1
PI451921	NA	Guatemala	2.91	2.5	NA		Q1
PI476751	Frijol colorado	Guatemala	3.25	2.78	NA		Q1
PI533545	G9850	Guatemala	2.64	2.82	NA		Q1
PI533561	G9877	Guatemala	3.17	2.25	NA		Q1
PI206223	G1286	Honduras	3.33	2.5	NA		Q1
PI310556	Maton	Honduras	3.42	2	NA		Q1
PI310586	Sangre de Toro	Honduras	2.92	2.17	NA		Q1
PI326110	G19217	Honduras	2	2	2		Q1
PI165462	AMUSGO	Mexico	1.08	1.92	1.17		Q1
PI165466	No. 1097	Mexico	2.17	2.83	NA		Q1
PI201329	No. 3194	Mexico	1	1.08	NA		Q1
PI202835	G869	Mexico	2.55	2.08	NA		Q1
PI203936	G878	Mexico	1.08	1.67	1		Q1
PI203958	Negro	Mexico	1	1	1		Q1
PI224728	Rosado	Mexico	3.17	1.75	2.33		Q1
PI309698	Frijol encerado	Mexico	1	1.25	1.33		Q1
PI309701	Frijol rosita	Mexico	1.08	1.08	1.17		Q1
PI309810	Frijol azufrado	Mexico	2	1.17	1.17		Q1
PI310611	Frijol de bara	Mexico	1	1	1.17		Q1
PI311900	Frijol azufrado	Mexico	3.83	2.09	NA		Q1
PI311967	Frijol santanero	Mexico	2.42	2.17	NA		Q1
PI311974	Frijol delgado	Mexico	1.82	1.67	2.08		Q1
PI312018	Frijol negro bolito	Mexico	1	1.08	1.17		Q1
PI312031	Frijol negro de mata	Mexico	2.73	3.67	NA		Q1
PI312064	Frijol de mata	Mexico	2.58	1.33	1.89		Q1
PI313254	De suelo negro	Mexico	3.25	3	NA		Q1
PI313408	Gris	Mexico	3.75	3.25	NA		Q1
PI313429	Morado claro	Mexico	1	1.17	1		Q1
PI313445	Negro brillante	Mexico	1.25	1.83	1.5		Q1
PI313458	Bayo	Mexico	3.67	2.83	NA		Q1
PI313459	Mexicano	Mexico	1.08	1.92	1.5		Q1
PI313483	Blanco chico	Mexico	1.22	1.25	1.58		Q1
PI313501	Parraleno colorado	Mexico	1	1.25	1.08		Q1
PI313512	Amarillo	Mexico	1.25	1	1.17		Q1
PI313531	Apetito	Mexico	1	1.17	1		Q1
PI313720	G2594	Mexico	4	2.5	NA		Q1
PI313830	G2676	Mexico	3.5	2.08	NA		Q1
PI313835	Colorado de mata	Mexico	4	1.83	3		Q1
PI317350	frijol de raton	Mexico	1	1.08	1.09		Q1
PI319573	Frijol mantequilla gordo	Mexico	2.08	1.42	1.33		Q1
PI319587	Frijol ejotero	Mexico	1	1.58	1.5		Q1
PI319677	Frijol bolito	Mexico	1.75	2.33	1.92		Q1
PI319683	Frijol morada bolita	Mexico	2	1.25	1.25		Q1
PI325614	G16396	Mexico	1	1.17	1.17		Q1
PI325618	G16397	Mexico	2.25	1.42	1.42		Q1
PI325630	Pinto 168	Mexico	1.33	1.92	1.75		Q1
PI325676	Frojol de raton	Mexico	3.42	2.08	NA		Q1
PI346955	Silvestre 1	Mexico	1.92	1	1.75		Q1
PI416713	G14166	Mexico	3.25	2.42	NA		Q1
PI417616	Flor de Mayo	Mexico	2.67	1.58	2.42		Q1
PI417621	Frijol de Coyote	Mexico	1.92	1.25	1.08		Q1
PI417628	G12895	Mexico	1.83	1.5	1.67		Q1
PI417630	G12897	Mexico	1.42	1.25	1.17		Q1
PI417633	G12900	Mexico	2	1.08	1.25		Q1
PI417634	G12901	Mexico	2	1.25	1.67		Q1
PI417641	G12905	Mexico	1.92	1.5	1.25		Q1
PI417653	G12910	Mexico	2.83	1.42	2.9		Q1
PI417679	G2919	Mexico	2	1.75	1.42		Q1
PI417697	Coyote	Mexico	2.17	1.92	1.67		Q1
PI417731	M7323-3-1-3	Mexico	1.67	1.17	2.17		Q1
PI417739	Criollo	Mexico	2.75	1.25	2.67		Q1
PI417742	M7336	Mexico	3.08	2.17	NA		Q1
PI417778	G12952	Mexico	2.25	1	2.57		Q1
PI430206	Rosita	Mexico	1.25	1.33	1.58		Q1
PI533316	M7493	Mexico	3.75	2.58	NA		Q1
PI533432	M8100	Mexico	2.3	1.67	1.33		Q1
PI533476	M8207-1-Bulk	Mexico	3.92	2.75	NA		Q1
PI533484	M9510A,B	Mexico	3.42	1.92	2.17		Q1
PI533502	M9538	Mexico	2.25	1.58	1.67		Q1
PI196463	No. 2939	Nicaragua	3.83	1.22	2.33		Q1
PI208774	G949	Nicaragua	2.83	3.5	NA		Q1
PI288016	Negro Nicaraguense	Nicaragua	1	2.42	2.6		Q1
PI310818	G2060	Nicaragua	3.4	3.75	NA		Q1
PI310826	G2068	Nicaragua	3.5	2.75	NA		Q1
PI310828	G2070	Nicaragua	3.5	3.67	NA		Q1
PI310829	G2071	Nicaragua	4	3.86	NA		Q1
PI310836	G2078	Nicaragua	3.17	2.67	NA		Q1
PI310842	G2084	Nicaragua	3.63	3.08	NA		Q1
PI198026	G18753	Peru	1	1.5	1.58		Q1
PI207203	B.1213	Colombia	3.92	2.08	NA		Q2
PI345576	N.E.P. White-1	Costa Rica	3.4	3.8	NA		Q2
PI201004	G1256	Guatemala	2.92	2.17	NA		Q2
PI318691	Frijol	Mexico	2	2.08	1.82		Q2
PI318694	G12863	Mexico	2.6	1.25	1.6		Q2
PI318703	G12870	Mexico	2.91	2.91	NA		Q2
PI325684	G12878	Mexico	1.75	1	1.67		Q2
PI325685	G12879	Mexico	1	NA	1		Q2
PI325687	Frijol del raton	Mexico	1	1.08	1.18		Q2
PI325691	G12883	Mexico	1.42	1	1.08		Q2
PI346960	G19255	Mexico	2.25	1.42	1.92		Q2
PI417622	G12890	Mexico	2.42	1.25	1.18		Q2
PI417645	G12909	Mexico	2.33	NA	1.33		Q2
PI417647	M7241-C	Mexico	2	1.67	1.57		Q2
PI417654	G12911	Mexico	2.08	NA	1.36		Q2
PI417707	G12943	Mexico	1.92	1.92	1.92		Q2
PI417708	G12944	Mexico	2.83	1.92	2.55		Q2
PI417782	G12955	Mexico	2.18	1.17	3.09		Q2
PI417784	M7409-K	Mexico	1.92	1.25	1.78		Q2
PI417786	G12957	Mexico	2.75	1.36	2.08		Q2
PI417790	M7425	Mexico	2.08	1.08	1.27		Q2
PI430204	Negro	Mexico	1.33	1.33	1.92		Q2
PI198037	Plomo	Peru	2.58	1.83	1.75		Q2
PI207136	Chileno	Colombia	3.83	2.42	NA		Q3
PI313597	Cauca 36	Colombia	3.5	2.33	NA		Q3
PI313633	Narino 47	Colombia	3.5	2.42	NA		Q3
PI415986	Frijol	Colombia	3.08	2.09	NA		Q3
PI241794	G1441	Ecuador	3.67	2.5	NA		Q3
PI313658	Col. No. 5	Ecuador	4	3.5	NA		Q3
PI313665	Col. No. 66	Ecuador	3.58	2.25	NA		Q3
PI313671	Col. No. 90	Ecuador	1.25	2.11	1.42		Q3
PI415906	E8474-A and B	Ecuador	2.58	1.67	2.67		Q3
PI415913	E8481	Ecuador	2.42	2.42	NA		Q3
PI307808	G2182	El Salvador	4	4	NA		Q3
PI451917	NA	Guatemala	1.67	1.17	2.25		Q3
PI203924	G18791	Mexico	2.25	1.67	3.17		Q3
PI313394	Ejote	Mexico	2.17	2.33	NA		Q3
PI313733	G16350	Mexico	1.25	1.78	1.08		Q3
PI533299	M8000	Mexico	2	1.25	1.5		Q3
PI533373	M8072	Mexico	3.42	2.08	NA		Q3
PI399169		Nicaragua	1.67	3.25	2.33		Q3
PI269209	Negro	Peru	2.92	2.92	NA		Q3
PI313842	Col. No. 19	Peru	2.58	1.92	2.5		Q3
PI415949	P8474-A-D	Peru	2.33	1.83	2.4		Q3
PI415954	Poroto Blanco Grande	Peru	3.92	4	NA		Q3
PI415955	Poroto Blanco Chico	Peru	3	1.92	2.6		Q3

## Sheet: S2.
Supplementary Table S2. Parameter of resistance to bacterial wilt (BW) isolates, BW_528, BW_557 and BW_597 in 168 common bean accessions.
Parameters	BW_B528	BW_B557	BW_B597
Sample number (N)	168	165	111
Mean (X)	2.29	1.94	1.7
Variance (V)	1.027	0.571	0.36
Standard deviation (SD)	1.013	0.756	0.6
Standard deviation error (SE)	0.078	0.059	0.057
Coefficient of variation (CV%)	44.2	38.9	35.3

## Sheet: S3.
Supplementary Table S3. Candidate genes located near associated SNP markers for bacterial wilt (BW) resistance in common bean.
Gene	Chr	Gene Start	Gene End	Description	SNP	SNP Pos	Distance from SNP to the gene start	Distance from SNP to the gene end	Distance from SNP to the gene	Associated BW strain
Phvul.002G041000	2	3912434	3917284	unclassified	ss715647803	3915879	3445	-1405	on the gene
Phvul.002G041600	2	3962475	3964687	unclassified	ss715647803	3915879	-46596	-48808	within 50 Kb	BW_528
Phvul.004G076900	4	12915932	12918015	NAC domain containing protein 87	ss715640165	12907955	-7977	-10060	within 10 Kb
Phvul.004G119800	4	38830916	38840044	XB3 ortholog 3	ss715648247	38819373	-11543	-20671	within 15 Kb
Phvul.008G107000	8	12313062	12315285	Homeodomain-like superfamily protein	ss715648541	12268429	-44633	-46856	within 50 Kb
Phvul.009G210400	9	31106073	31109228	unclassified	ss715639596	31079880	-26193	-29348	within 30 Kb
Phvul.007G104500	7	11935631	11943748	Chlorophyllase	ss715647928	11939824	4193	-3924	on the gene
Phvul.007G104800	7	11981749	11983269	Cytochrome P450, polypeptide 4	ss715647928	11939824	-41925	-43445	within 50 Kb	BW_557
Phvul.007G112100	7	14476334	14479522	Leucine-rich repeat protein kinase family protein	ss715648425	14455236	-21098	-24286	within 25 Kb
Phvul.007G112900	7	14743930	14746561	unclassified	ss715642582	14750979	7049	4418	within 5 Kb
Phvul.004G154100	4	43582943	43584669	Nuclease-related domain (NERD)	ss715649344	43584074	1131	-595	on the gene
Phvul.004G154500	4	43622117	43626503	Protein kinase superfamily protein	ss715649344	43584074	-38043	-42429	within 40 Kb	BW_597
Phvul.008G166000	8	42855237	42859627	flavonol synthase 1	ss715647896	42837392	-17845	-22235	within 20 Kb
Phvul.008G172000	8	44993869	45004783	Thioesterase superfamily protein	ss71564199	45046851	52982	42068	within 50 kb
